# Supplementary material for: NOTCH1: A Novel Player in the Molecular Crosstalk Underlying Articular Chondrocyte Protection by Oleuropein and Hydroxytyrosol
Source: Int J Mol Sci. 2023 Mar 18;24(6):5830. doi: 10.3390/ijms24065830 (PMC10058228; doi:10.3390/ijms24065830)
Supplement: Supplementary file 1 [file ijms-24-05830-s001.zip]

Archive with 1 entries (1 files):
- ijms-2101755-supplementary.pdf
